# Supplementary material for: The Tripartite Lichen Ricasolia virens: Involvement of Cyanobacteria and Bacteria in Its Morphogenesis
Source: Microorganisms. 2023 Jun 7;11(6):1517. doi: 10.3390/microorganisms11061517 (PMC10305269; doi:10.3390/microorganisms11061517)
Supplement: Supplementary file 1 [file microorganisms-11-01517-s001.zip]

Archive with 2 entries (2 files):
- microorganisms-2403179-Supplementary Figures.pdf
- microorganisms-2403179-Supplementary Tables S1-S3.pdf
